# Supplementary material for: Cell-Free Mitochondrial DNA: An Upcoming Non-Invasive Tool for Diagnosis of BK Polyomavirus-Associated Nephropathy
Source: Biomolecules. 2024 Mar 14;14(3):348. doi: 10.3390/biom14030348 (PMC10968224; doi:10.3390/biom14030348)
Supplement: Supplementary file 1 [file biomolecules-14-00348-s001.zip]

Archive with 1 entries (1 files):
- biomolecules-2855317-supplementary.xlsx
