# Supplementary material for: Cell-Free Mitochondrial DNA: An Upcoming Non-Invasive Tool for Diagnosis of BK Polyomavirus-Associated Nephropathy
Source: Biomolecules. 2024 Mar 14;14(3):348. doi: 10.3390/biom14030348 (PMC10968224; doi:10.3390/biom14030348)
Supplement: Supplementary file 1 [file biomolecules-14-00348-s001.zip › biomolecules-2855317-supplementary.xlsx]

## Sheet: NUMTs list
NTS No.	chromosome	nuclearGenome_breakpoint1	nuclearGenome_breakpoint2	mtDNAGenome_breakpoint1	mtDNAGenome_breakpoint2	sizes
NTS1	chr1	564464	570304	3732	4038	306
NTS2	chr1	17099386	17099403	7715	7870	155
NTS3	chr1	23960173	23960176	9233	9334	101
NTS4	chr1	28608615	28608615	5519	5692	173
NTS5	chr1	38278309	38278315	12189	12432	243
NTS6	chr1	39713733	39713738	8724	14642	5918
NTS7	chr1	44914376	40005738	16233	96	433
NTS8	chr1	67106853	67106853	3627	13450	9823
NTS9	chr1	68259362	68259362	12100	14664	2564
NTS10	chr1	70090824	70090826	3445	3836	391
NTS11	chr1	76971304	76971415	16400
NTS12	chr1	105004816	105004817	8878	10204	1326
NTS13	chr1	144944326		3732
NTS14	chr1	161355070	161355070	12994	13059	16515
NTS15	chr1	161538480	161538480	7671	13088	5417
NTS16	chr1	163393421	163393422	3838	4092	254
NTS17	chr1	167825568	167825569	313	9328	9015
NTS18	chr1	170256486	170256488	9801	10192	391
NTS19	chr1	181477682	181477683	2331	2397	66
NTS20	chr1	207216076	207216077	1235	1309	74
NTS21	chr1	214937999	214938000	12770	12836	66
NTS22	chr2	3096671	3096675	12332	14755	2423
NTS23	chr2	17163044	17163046	10538	10955	417
NTS24	chr2	23381416	23381416	15906	16054	16435
NTS25	chr2	27964783	27964784	9462	9531	69
NTS26	chr2	35442978	35442981	2491	2710	219
NTS27	chr2	37680611	37680626	695	16466	15771
NTS28	chr2	57640865	57640866	9278	9470	192
NTS29	chr2	86389547	86389549	3905	4067	162
NTS30	chr2	96878541	96878541	5474	6150	676
NTS31	chr2	97000017	97000026	11142	11359	217
NTS32	chr2	103928170	103928189	9305	13951	4646
NTS33	chr2	117138055	117138055	5535	5653	118
NTS34	chr2	133075280	133075287	14858	15093	235
NTS35	chr2	138664890	139012040	13199	13052	148
NTS36	chr2	155961188	155961191	14440	14517	77
NTS37	chr2	173260088	173260088	5461	5534	73
NTS38	chr2	175391891	175391891	647	722	75
NTS39	chr2	200000765	200000766	6201	6335	134
NTS40	chr2	213419058	213419059	15065	15101	36
NTS41	chr2	226426719	226426720	11302	11500	198
NTS42	chr2	234655832	234655858	5138	7927	2789
NTS43	chr3	14160109	14160114	13132	13329	197
NTS44	chr3	16691572	16691968	3612	16491	12879
NTS45	chr3	23344849	23344853	5678	5863	185
NTS46	chr3	29229318	29229318	9816	9955	139
NTS47	chr3	35636923	35636932	4513	4665	152
NTS48	chr3	51661199	51661202	6278	6486	208
NTS49	chr3	60871092	60871093	5886	16112	10226
NTS50	chr3	64583108	64583124	5736	5839	103
NTS51	chr3	86166526	86166533	211	919	708
NTS52	chr3	125244026	125244027	13370	13516	146
NTS53	chr3	130871013	130871023	9471	10288	817
NTS54	chr3	151964892	151964895	3623	3734	111
NTS55	chr3	158722472	158722477	14419	14520	101
NTS56	chr3	160144534	160144544	9187	9369	182
NTS57	chr3	160766928	160766928	2710	2849	139
NTS58	chr3	169025626	169025640	1943	2622	679
NTS59	chr3	174254908	174254918	1716	2085	369
NTS60	chr3	176498966	176498966	1831	3520	1689
NTS61	chr3	180760467	180760477	1838	2124	286
NTS62	chr4	11096504	11096704	2907	9587	6680
NTS63	chr4	20468194	20468195	9308	9556	248
NTS64	chr4	24961275	24961275	9224
NTS65	chr4	27736342	27736343	11345	11480	135
NTS66	chr4	55298051	55298052	12107	12252	145
NTS67	chr4	82695009	82695013	11022	11188	166
NTS68	chr4	98091412	98091416	91	3095	3004
NTS69	chr4	102463870	102464084	14705	13235	1471
NTS70	chr4	119633906	119633907	3618	3797	179
NTS71	chr4	123557382	123557382	90	6450	6360
NTS72	chr4	128248489	128248497	15128	15184	56
NTS73	chr4	148742230	148742233	5727	5751	24
NTS74	chr4	152739995	152740004	6026	6313	287
NTS75	chr4	158044453	158044454	11354	11525	171
NTS76	chr4	180616048	180616168	2544	4985	2441
NTS77	chr4	180618561	180618561	2544	4985	2441
NTS78	chr5	20610632	20610632	16033	16128	95
NTS79	chr5	35915704	35915704	6133
NTS80	chr5	36528788	36528790	5887	5999	112
NTS81	chr5	53044510	53044516	15897	16326	429
NTS82	chr5	57290613	57290613	1758	13064	11306
NTS83	chr5	60529859	60529866	249	367	118
NTS84	chr5	73400011	73400018	14049	14117	68
NTS85	chr5	79457278	79457282	16409	16535	126
NTS86	chr5	85473017	85473018	10123	10192	69
NTS87	chr5	101799071	101799093	1795	8790	6995
NTS88	chr5	122573953	122573956	4343	4457	114
NTS89	chr5	128800895	128800895	12313
NTS90	chr5	128815788	128815794	801	934	133
NTS91	chr5	173703681	173703682	6319	6457	138
NTS92	chr5	176212619	176212619	14058	14133	75
NTS93	chr6	12037811	12038045	7333	7465	132
NTS94	chr6	12661553	12661554	12627	12668	41
NTS95	chr6	25037822	25037822	343	382	39
NTS96	chr6	36300333	36300339	13883	13943	60
NTS97	chr6	39382015	39382019	12432	12563	131
NTS98	chr6	42482007	42482008	6717	6938	221
NTS99	chr6	68179572	68179572	2699	7010	4311
NTS100	chr6	98752116	98752126	2845	3140	295
NTS101	chr6	100422953	100422954	14237	14310	73
NTS102	chr6	103639248	103690941	14692	14972	281
NTS103	chr6	111827263	111827264	11510	11674	164
NTS104	chr6	126314770	126314773	161	16067	15906
NTS105	chr6	130037105	130037105	14823	14976	153
NTS106	chr6	139630514	139630514	10696	10863	167
NTS107	chr6	146373637	146373637	16389	16542	153
NTS108	chr6	149262180	149262185	3684	7451	3767
NTS109	chr7	14973404	14973408	189	16450	16261
NTS110	chr7	27638974	27638980	14917	15850	933
NTS111	chr7	89278053	89278054	4833	4954	121
NTS112	chr7	90852621	90852621	7805	14108	6303
NTS113	chr7	110922475	110922483	3960	14557	10597
NTS114	chr7	118679135	118679136	10355	13159	2804
NTS115	chr7	125310048	125310048	1700	1766	66
NTS116	chr7	127025439	127025440	12392	12569	177
NTS117	chr7	131631444	131631450	14853	14993	140
NTS118	chr7	141016883	141017231	913	7792	6879
NTS119	chr7	143376655	143376677	733	2597	1864
NTS120	chr7	151567412	151567414	16194	16279	85
NTS121	chr8	5536235	5536236	8604	8795	191
NTS122	chr8	64314498	64314510	7100	7232	132
NTS123	chr8	66268997	66268998	10712	10894	182
NTS124	chr8	91237663	91237672	87	15582	15495
NTS125	chr8	92676187	92676209	6028	6123	95
NTS126	chr8	94291408	94291408	263	472	209
NTS127	chr8	95280768	95280780	4968	7851	2883
NTS128	chr8	101498187	101498188	10355	10680	325
NTS129	chr8	112292839	112292841	6718	6894	176
NTS130	chr8	125218360	125218370	10646	10765	119
NTS131	chr9	23597648	23597650	1930	2008	78
NTS132	chr9	39551761	39551761	14536	15372	836
NTS133	chr9	65725323	65725324	6224	6420	196
NTS134	chr9	100982746	100982746	805	1258	453
NTS135	chr9	106882398	106882402	5244	5352	108
NTS136	chr9	124563887	124563902	3634	3854	220
NTS137	chr10	50817131	50817132	74	144	70
NTS138	chr10	52488769	52488770	16427	16528	101
NTS139	chr10	54984482	54984484	8388	10031	1643
NTS140	chr10	62382772	62382772	13804	14432	628
NTS141	chr10	78920385	81670932	15157	15171	16556
NTS142	chr10	99306555	99306558	12124	12377	253
NTS143	chr10	99434454	99434454	11543	11616	73
NTS144	chr10	99548646	99548647	11234	11299	65
NTS145	chr10	103876135	103876136	6818	6894	76
NTS146	chr10	117370781	117370783	11642	11772	130
NTS147	chr11	3724472	3724473	12782	13115	333
NTS148	chr11	28009817	28009865	2131	4666	2535
NTS149	chr11	31165344	31165362	2683	4336	1653
NTS150	chr11	35905923	35905925	2532	2769	237
NTS151	chr11	36979914	36979914	8500	8607	107
NTS152	chr11	42969399	42969399	3415	3491	76
NTS153	chr11	64044106	64044113	7761	14366	6605
NTS154	chr11	67338867	67338870	12775	12865	90
NTS155	chr11	76028940	76028940	916	4385	3469
NTS156	chr11	76387507	76387528	48	15822	15774
NTS157	chr11	83003724	83003724	101	147	46
NTS158	chr11	99201842	99201852	8304	8781	477
NTS159	chr11	99825001	99825001	714	816	102
NTS160	chr11	108309778	108309778	3801	3957	156
NTS161	chr11	118438638	118438640	13068	13371	303
NTS162	chr11	121130945	121130947	3607	3836	229
NTS163	chr11	132985728	132985728	4701	4796	95
NTS164	chr12	3231576	3231578	10202	10269	67
NTS165	chr12	6247321	6247322	12157	12225	68
NTS166	chr12	22412758	22412759	6884	13049	6165
NTS167	chr12	23040945	23040948	16036	16182	146
NTS168	chr12	25566044	25566049	5531	5656	125
NTS169	chr12	61491055	61491056	6825	7002	177
NTS170	chr12	78049556	78049557	15293	15512	219
NTS171	chr12	79582280	79582282	11038	15514	4476
NTS172	chr12	82715089	82715089	9921	15545	5624
NTS173	chr12	87019364	87019365	14150	14358	208
NTS174	chr12	94072794	94072806	9843	16455	6612
NTS175	chr12	99877319	99877323	13173	13397	224
NTS176	chr12	127237668	127237674	14225	14313	88
NTS177	chr12	128243745	128243747	148	4480	4332
NTS178	chr13	24668760	24668763	15698	15774	76
NTS179	chr13	27668402	27668404	7715	13845	6130
NTS180	chr13	32707645	32707660	9220	9555	335
NTS181	chr13	39572299	39572299	11810	15740	3930
NTS182	chr13	58152979	58152982	6477	6626	149
NTS183	chr13	58357524	58357524	8470	8607	137
NTS184	chr13	70335431	70335433	2011	2295	284
NTS185	chr13	77851170	77851171	109	9377	9268
NTS186	chr13	87985624	87985628	10275	11221	946
NTS187	chr13	102170095	102170115	6351	16155	9804
NTS188	chr13	113744110	113744111	5540	5760	220
NTS189	chr14	23762348	23762414	10672	10807	135
NTS190	chr14	38909945	38909947	3606	3694	88
NTS191	chr14	44230165	44230172	9127	15522	6395
NTS192	chr14	59112597	59112605	3756	3833	77
NTS193	chr14	75720403	75720403	10132	16087	5955
NTS194	chr14	105995442	105995642	8986	9061	75
NTS195	chr15	22849314	22849314	14746	16266	1520
NTS196	chr15	25071653	25071654	5779	5847	68
NTS197	chr15	67341049	67341049	12186	12306	120
NTS198	chr15	68949142	68949144	12866	12994	128
NTS199	chr15	80081970	80081971	835	935	100
NTS200	chr15	88606159	88606159	9707	9787	80
NTS201	chr15	90276972	90276973	14995	15100	105
NTS202	chr16	8588985	8588992	389	16503	16114
NTS203	chr16	25787607	25787607	7755	7871	116
NTS204	chr16	70126732	70126732	15289	15443	154
NTS205	chr16	87894688	87894691	5149	5327	178
NTS206	chr17	27050033	27050042	15319	15549	230
NTS207	chr17	48879728	48879728	5626	5737	111
NTS208	chr17	56438804	56438808	5970	6129	159
NTS209	chr17	66861770	66861773	574	706	132
NTS210	chr17	75618348	75688733	13365	9055	4311
NTS211	chr18	29156065	29156066	14900	15113	213
NTS212	chr18	30407996	30408005	992	1034	42
NTS213	chr18	46323213	46323214	7799	8009	210
NTS214	chr18	71780110	71780113	15917	16032	115
NTS215	chr19	5060722	5060722	9467	9644	177
NTS216	chr19	5145500	5145500	15868
NTS217	chr19	15630047	15630050	5736	5849	113
NTS218	chr19	20394459	20394460	12826	12893	67
NTS219	chr19	38843220	38843221	15463	15558	95
NTS220	chr19	44084861	44084865	15040	15171	131
NTS221	chr20	5315223	5315224	1382	2598	1216
NTS222	chr20	15971797	15971802	11121	11316	195
NTS223	chr20	16115421	16115426	642	861	219
NTS224	chr20	38341009	38341009	11350	11424	74
NTS225	chr20	38619455	38619458	12821	12892	71
NTS226	chr21	15854121	15854132	3633	3824	191
NTS227	chr21	24947332	24947344	12387	12430	43
NTS228	chr21	26482638	26482639	6535	6773	238
NTS229	chr21	41150499	41150499	2706	2890	184
NTS230	chr21	45253289	45253296	15454	15636	182
NTS231	chr22	10669630	10669640	316	442	126
NTS232	chr22	16203347	16203350	9717	9791	74
NTS233	chr22	33237214	33237216	345	452	107
NTS234	chr22	34822899	34822899	14567
NTS235	chr22	45859219	45859220	7868	7918	50
NTS236	chrX	30233439	30233440	7329	7487	158
NTS237	chrX	30507479	30507491	628	1007	379
NTS238	chrX	45631665	45652120	14450	14496	16616
NTS239	chrX	45850096	45850104	14863	15071	208
NTS240	chrX	75231626	75231626	3232	3304	72
NTS241	chrX	114996251	114996258	1662	1769	107
